# Supplementary material for: Chemical and Nutritional Characterization of Sourdoughs Made with Sprouted and Unsprouted Whole-Wheat Flour and Their Effects on the Technological Quality of Bread
Source: Foods. 2025 Aug 13;14(16):2805. doi: 10.3390/foods14162805 (PMC12385715; doi:10.3390/foods14162805)
Supplement: Supplementary file 1 [file foods-14-02805-s001.zip]

Archive with 1 entries (1 files):
- foods-3784783 - Supplementary File.pdf
